# Supplementary material for: Click Heterogenization of Phosphines Furnishes Recyclable Hydroformylation Catalysts that Reproduce Homogeneous Performance
Source: J Am Chem Soc. 2025 Sep 11;147(48):44087–100. doi: 10.1021/jacs.5c10989 (PMC12679637; doi:10.1021/jacs.5c10989)
Supplement: Supplementary file 2 [file ja5c10989_si_002.zip]

Archive with 24 entries (23 files):
- AIF/
- __MACOSX/._AIF
- AIF/MIL_101.xls (1).aif
- __MACOSX/AIF/._MIL_101.xls (1).aif
- AIF/MOF-2.7P5.xls (1).aif
- __MACOSX/AIF/._MOF-2.7P5.xls (1).aif
- AIF/MOF-1.5P6.xls (1).aif
- __MACOSX/AIF/._MOF-1.5P6.xls (1).aif
- AIF/MOF-4.8P2.xls (1).aif
- __MACOSX/AIF/._MOF-4.8P2.xls (1).aif
- AIF/MOF-3.6P4 .xls (1).aif
- __MACOSX/AIF/._MOF-3.6P4 .xls (1).aif
- AIF/MOF-4.3P1 .xls (1).aif
- __MACOSX/AIF/._MOF-4.3P1 .xls (1).aif
- AIF/MOF-2.6P1.xls (1).aif
- __MACOSX/AIF/._MOF-2.6P1.xls (1).aif
- AIF/MOF-2.0P1.xls (1).aif
- __MACOSX/AIF/._MOF-2.0P1.xls (1).aif
- AIF/MIL_101Re.xls (1).aif
- __MACOSX/AIF/._MIL_101Re.xls (1).aif
- AIF/MOF-6.2P1.xls (1).aif
- __MACOSX/AIF/._MOF-6.2P1.xls (1).aif
- AIF/MOF-5.8P3.xls (1).aif
- __MACOSX/AIF/._MOF-5.8P3.xls (1).aif
